# Supplementary material for: Genome-Wide Identification and Expression Analysis of the Dof Transcription Factor Family in Prunella vulgaris
Source: Int J Mol Sci. 2026 Jan 29;27(3):1354. doi: 10.3390/ijms27031354 (PMC12898795; doi:10.3390/ijms27031354)
Supplement: Supplementary file 1 [file ijms-27-01354-s001.zip]

Archive with 1 entries (1 files):
- ijms-4056972-supplementary.pdf
